# Supplementary material for: Comparison of Histone H3K4me3 between IVF and ICSI Technologies and between Boy and Girl Offspring
Source: Int J Mol Sci. 2021 Aug 9;22(16):8574. doi: 10.3390/ijms22168574 (PMC8395251; doi:10.3390/ijms22168574)
Supplement: Supplementary file 1 [file ijms-22-08574-s001.zip]

Archive with 1 entries (1 files):
- ijms-1331788-supplementary.pdf
